# Supplementary material for: Constitutive Androstane Receptor Agonist, TCPOBOP: Maternal Exposure Impairs the Growth and Development of Female Offspring in Mice
Source: Int J Mol Sci. 2023 Jan 30;24(3):2602. doi: 10.3390/ijms24032602 (PMC9917268; doi:10.3390/ijms24032602)
Supplement: Supplementary file 1 [file ijms-24-02602-s001.zip]

Archive with 3 entries (3 files):
- Figure S1-Conceptual graph of the experimental procedure.tif
- Table S1-Sequences of real-time PCR primers.xlsx
- Table S2-List of antibodies used in the study.xlsx
