# Supplementary material for: Constitutive Androstane Receptor Agonist, TCPOBOP: Maternal Exposure Impairs the Growth and Development of Female Offspring in Mice
Source: Int J Mol Sci. 2023 Jan 30;24(3):2602. doi: 10.3390/ijms24032602 (PMC9917268; doi:10.3390/ijms24032602)
Supplement: Supplementary file 1 [file ijms-24-02602-s001.zip › Table S1-Sequences of real-time PCR primers.xlsx]

## Sheet: Sequences of QPCR primers
Supplementary Table S1. Sequences of qPCR primers.
Target gene	Forward Sequence	Reverse Sequence	Product Length
Car	GATCAGCTACAAGAGGAGATGG	TTGCATACAGAAACCGACTTTG	88
Cyp3a11	GGCAAGCCTGTTACTATGAAAG	ACTGAGAAGAGCAAAGGATCAA	170
Cyp2b10	TATGGAGATGTGTTCACAGTGC	CAGAGAGAATCTACGAAGGGTC	204
Ugt1a6	GCTTGCCTTCTTCCTGCTGCTC	GTCATGTCCTCGTTCGCTGAGATG	162
Mrp2	GTTTCTTCGGCATAGTTAGCAC	GGATGTAGCCACATAAAACACC	122
Oatp1a4	CACAGATCCTGCAGAAATGAAG	GCTTAGTTTTCCGTTCTCCATC	101
Sult1a1	GTACCCAAAGTCTGGTACTACC	AAGGGCAGATGTGTCTTAATGA	198
Cldn4	TTATGGTCATCAGCATCATCGT	TGATCATGATCTTGGCCTTGAC	111
Ocln	TGCTTCATCGCTTCCTTAGTAA	GGGTTCACTCCCATTATGTACA	155
ZO-1	CTGGTGAAGTCTCGGAAAAATG	CATCTCTTGCTGCCAAACTATC	97
Tff3	CTCTGGGATAGCTGCAGATTAC	TCAAAATGTGCATTCTGTCTCC	193
Npc1l1	CTGCCCTGGTTCCTGAATGA	GTTCCGTAAGGGCTTGTGGT	141
Fatp1	CCTCTCTGTTCTGATTCGTGTT	GTCCAGCATATACCACTACTGG	144
Fatp3	GTGACAGTGTTCCAGTACATTG	TCCTGTGTAATTGAACGTAGCT	213
Fatp4	GGTTACCTGTACTTCCGAGATC	CCTTTTTCAAGGTCTGTGCAAA	226
Cd36	CTTTGAAAGAACTCTTGTGGGG	CTTTGAAAGAACTCTTGTGGGG	230
Abcg5	CATTGAAAGAGCACGATACCTG	AGATTCTGAACGAGACGCATAA	159
IL-6	CTCCCAACAGACCTGTCTATAC	CCATTGCACAACTCTTTTCTCA	97
Tnfα	ATGTCTCAGCCTCTTCTCATTC	GCTTGTCACTCGAATTTTGAGA	179
IL-1β	GCAACTGTTCCTGAACTCAACT	ATCTTTTGGGGTCCGTCAACT	89
Xbp1	TTGCCTCTTCAGATTCTGAGTC	GGGGAAGGACATTTGAAAAACA	85
Grp78	ATGATGAAGTTCACTGTGGTGG	CTGATCGTTGGCTATGATCTCC	174
Atg4	AGTTTAGAGCTAGGCAGTGAAG	CATACAGATGCCACTGTCATTG	135
