# Supplementary material for: Constitutive Androstane Receptor Agonist, TCPOBOP: Maternal Exposure Impairs the Growth and Development of Female Offspring in Mice
Source: Int J Mol Sci. 2023 Jan 30;24(3):2602. doi: 10.3390/ijms24032602 (PMC9917268; doi:10.3390/ijms24032602)
Supplement: Supplementary file 1 [file ijms-24-02602-s001.zip › Table S2-List of antibodies used in the study.xlsx]

## Sheet: Antibody information
Supplementary Table S2. List of antibodies used in the study
Antigen name	Company	Identifier	Application	Dilution
Mouse monoclonal Anti-Gapdh	Abcam	ab8245	WB	1:5000
Mouse Monoclonal Anti-β-actin	Proteintech	66009-1-Ig	WB	1:20000
Rabbit Polyclonal Anti-Zo-1	Proteintech	21773-1-AP	WB	1:5000
Rabbit polyclonal anti-Cldn 4	Abcam	ab53156	WB	1:1000
Rabbit Monoclonal Anti-Ocln	Abcam	ab216327	WB	1:1000
Rabbit monoclonal anti-Npc1l1	Abcam	ab124801	WB	1:5000
Rabbit polyclonal anti-Fatp1	Abcam	ab81875	WB	1:3000
WB, Western blot.
